# Supplementary material for: Dynamics of organizational culture: Individual beliefs vs. social conformity
Source: PLoS One. 2017 Jun 30;12(6):e0180193. doi: 10.1371/journal.pone.0180193 (PMC5493361; doi:10.1371/journal.pone.0180193)
Supplement: S1 Dataset — Dataset containing survey answers used to initialize the model. (XLSX) [file pone.0180193.s002.xlsx]

## Sheet: SurveyResults
Participant ID	Theme 1										Theme 2										Theme 3										Theme 4										Theme 5
	Q1_Current	Q1_Desirable	Q2_Current	Q2_Desirable	Q3_Current	Q3_Desirable	Q4_Current	Q4_Desirable	Q5_Current	Q5_Desirable	Q6_Current	Q6_Desirable	Q7_Current	Q7_Desirable	Q8_Current	Q8_Desirable	Q9_Current	Q9_Desirable	Q10_Current	Q10_Desirable	Q11_Current	Q11_Desirable	Q12_Current	Q12_Desirable	Q13_Current	Q13_Desirable	Q14_Current	Q14_Desirable	Q15_Current	Q15_Desirable	Q16_Current	Q16_Desirable	Q17_Current	Q17_Desirable	Q18_Current	Q18_Desirable	Q19_Current	Q19_Desirable	Q20_Current	Q20_Desirable	Q21_Current	Q21_Desirable	Q22_Current	Q22_Desirable	Q23_Current	Q23_Desirable	Q24_Current	Q24_Desirable	Q25_Current
1	0		35	-35	55	75	55	-35	55	0	75	0	75	75	0	0	0	0	-55	-75	0	0	0	0	-35	-35	0	0	0				55	55			35	35	-75	-75	55	55			-75	-75	-55	-55	0
2	0	0	35	0	55	75	-55	-75	35	55	0	0	55	55	-55	-75	0	0	-55	-75	-75	-75	55	75	-35	-55	0	0	-55	55	35	55	55	55	-55	-55			-55	-75	35	55	-55	-75	-55	-75	-55	-75	55
3	-55	65	65	-41	-21	67	-44	-64	40	-46	17	81	-28	24	-7	-27	-9	72	-13	-67	-10	43	22	-40	-12	37	19	-21	38	-30	0	-30	2	18	6	-28	12	-38	53	-47	-49	52	18	-43	30	-31	45	-44	-20
4	50	50	25	25	50	50	50	50	70	70	70	70	-50	-50	50	50	0	0	20	20	50	50	-65	-65	-70	-67	70	70	70	70	-10	-10	70	70	-40	-40	0	0	60	60	0	0	0	0	65	65	-35	-35	-40
5	-75	50	33	-69	-33	65	49	-57	30	-35	-30	75	45	-63	-46	-74	30	-82	-21	-89	34	-73	30	-65	-31	-81	60	-85	39	79	30	-74	40	75	-20	-70	30	-70	50	-70	-50	40	-50	-80	-20	-75	-32	-75	-20
6	0	0	0	0	-65	39	-7	89	0	5	-40	18	33	-69	4	73	25	-77	-65	-66	0	0	-81	-78	37	-84	-45	73	-40	78	53	-69	-49	-19	0	0	-46	-74	0	-62	-30	0	0	0	-51	-50	-67	-67	23
7	-25	66	-27	36	-43	34	46	-33	35	-33	-39	52	-32	76	-26	-46	-26	52	36	-52	40	-44	-29	60	-28	-31	39	56	52	70	58	-31	41	73	-33	-37	37	-57	-34	-80	35	65	-38	-61	33	40	39	-23	32
8	-60	0	24	-24	-33	0	34	-22	-24	21	20	34	-20	-30	0	0	-12	0	19	-99	-24	0	0	0	-75	-51	53	-62	-21	24	25	-20	26	26	-30	-30	20	54	29	-22	-24	27	-51	-80	30	30	30	-29	-33
9	68	68	71	70	37	69	52	10	73	-56	-21	49	-37	45	39	-5	-8	-6	-51	-28	38	-21	-25	-18	-22	60	64	19	18	67	70	86	63	65	-50	-14	33	69	49	-14	-60	17	55	-35	53	-42	38	-39	-18
10	0	0	99	0	-96	51	97	-48	93	47	53	0	0	33	0	-29	-89	36	-27	-87	-22	25	-31	26	-76	-72	39	37	24	79	68	-61	64	-28	-23	28	29	-34	39	-15	-63	31	27	-47	58	-22	-17	-74	-19
11	35	55	-15	35	-15	35	55	-35	35	-35	-35	35	-15	15	-35	-35	-35	35	35	-55	-35	-55	-55	-55	-35	-75	55	35	55	75	-15	-75	-35	-75	-15	55	75	75	55	-55	-55	35	55	-35	55	-55	55	-35	-15
12	55	-75	35	-54	-76	76	-35	-94	56	-74	-14	35	-55	35	35	-55	-56	55	-15	-75	55	-35	-75	35	-35	-75	55	0	-76	75	35	-55	55	95	15	-15	55	-74	35	-75	-56	35	35	-75	15	-75	75	-35	55
13	-50	-40	50	30	-20	70	20	-10	80	100	25	-15	40	40	-35	30	-70	80	60	30	40	90	50	-30	-30	-50	25	80	60	80	-25	20	-45	15	50	80	40	90	-20	40	-70	20	-40	-40	5	-50	-50	-50	-30
14	-55	0	0	0	-35	-75	-55	-75	95	95	75	95	55	-35	-35	-75	55	75	-75	-95	35	75	35	75	75	-75	75	-35	55	95	-35	-75	15	75	35	75	15	-75	-35	-75	35	75	-15	-75	-55	35	-15	-75	55
15	-54	-15	76	-15	35	55	74	15	94	15	75	35	-35	-15	-15	-55	-75	-35	-54	-75	56	14	-35	35	-35	-95	-34	-55	15	95	-15	-95	-35	55	-55	56	75	34	75	36	-74	-36	-16	-54	74	-76	74	-54	-55
16	55	75	-55	-95	-75	75	-55	-95	75	95	55	75	55	75	-55	-95	55	95	-55	-95	55	-95	-55	-75	-55	-95	75	95	55	95	-35	-75	55	75	0	0	35	-55	0	0	55	75	-15	-75	-35	-55	-75	-95	-55
17	36	66	-18	-35	-36	58	-18	-42	-14	-76	66	66	66	66	0	0	-34	0	-33	-66	-33	-66	20	40	-20	-40	66	-33	20	40	-20	-40	20	40	0	0	50	50	-33	-66	20	80	-33	-75	0	-20	0	0	66
18	48	89	28	77	35	75	74	-91	54	57	67	-10	27	-66	27	-58	-47	76	47	-63	-49	-23	68	-40	-12	-61	50	81	51	80	-15	-66	41	-62	-18	60	22	-47	-65	-96	-37	61	54	-60	30	72	24	-56	55
19	-80	-52	80	50	40	85	-40	-70	0	-40	70	80	-45	-45	-40	-40	-40	-95	-20	-60	-20	-10	20	-20	-40	-70	30	20	60	80	-15	-40	60	70	-50	30	-40	-70	80	30	50	50	60	-30	25	-25	35	-40	50
20	-51	-16	-53	-16	-85	24	52	-54	91	-27	35	34	-35	19	0	0	70	-33	-60	-100	-27	-71	-72	29	-64	-64	76	-36	47	74	-33	-63	71	51	-21	52	44	44	54	-36	-56	26	-36	-55	77	-31	65	-33	48
21	-84	-86	-80	-80	60	80	-70	-80	50	50	-95	-85	0	0	-80	-60	100	100	-100	-100	0	0	-50	-50	-100	-100	0	0	100	100	-100	-100	-81	-89	0	0	60	60	0	0	-70	-72	-31	-33	-53	-53	0	0	37
22	50	75	25	-60	55	90	0	-60	75	-30	25	60	-25	35	-50	-75	-70	-70	-50	-75	-21	-51	35	-35	75	-50	25	70	-21	70	34	-70	-20	22	-18	36	21	48	50	50	-22	23	-26	-43	-20	-20	-50	-50	-28
23	0	0	0	0	57	76	-75	-96	75	-75	55	95	-75	-76	-76	-94	0	0	75	-95	0	0	-56	76	0	-94	-56	-76	-55	75	55	-75	-55	76	-76	0	75	-76	75	-75	-75	0	75	-75	74	0	-75	-95	55
24	29	-61	26	-46	-74	20	-52	-52	0	0	-37	70	0	0	42	42	-79	-27	-91	-91	0	0	0	-45	82	-54	18	-43	0	69	45	-40	-17	53	0	-45	13	5	-58	-58	0	42	-29	-61	-18	-33	0	-42	0
25	31	52	61	-33	9	56	51	11	57	-80	61	0	10	37	16	0	0	0	-78	-100	-46	0	18	48	-30	-100	100	100	42	100	-42	-92	31	0	-58	-100	47	59	-30	-56	22	-57	-21	-66	12	0	19	-73	12
26	-75	-75	80	80	90	90	65	65	50	0	0	0	30	30	0	0	-50	0	-50	-75	50	50	75	75	-50	-80	75	25	90	90	0	0	25	75	-75	50	50	50	0	0	-50	-50	80	25	0	0	75	-25	10
27	-55	-75	35	-35	15	55	35	-35	-75	35	55	0	-95	35	75	-35	-35	35	75	-35	-15	35	-35	35	-15	-35	55	-35	-15	35	-55	-95	55	75	55	-35	55	75	95	-35	-35	35	0	-35	-75	75	75	-55	-15
28	63	88	0	0	86	87	49	87	87	88	0	0	-70	-68	0	0	0	0	-78	-78	86	88	0	0	-84	-84	92	94	81	93	-74	-76	88	91	0	0	-30	-27	49	24	53	86	-82	-83	81	81	0	0	30
29	35	35	20	-20	30	30	70	20	80	60	20	20	60	-60	-70	-70	80	80	-60	-60	80	20	-60	-60	-40	-80	80	49	59	80	40	-42	55	70	15	40	50	50	15	-35	50	50	-35	-60	60	50	-25	-75	15
30	-40	-41	29	36	-17	-26	0	0	12	49	19	35	15	-24	0	0	14	57	0	0	0	60	13	-23	35	-30	18	51	-8	53	0	0	-13	56	0	0	37	-14	-27	-44	0	0	-27	-70	-10	-50	-39	-59	25
31	0	0	0	0	75	75	75	75	75	75	0	0	-55	-55	0	0	-35	-35	35	35	35	35	-55	-55	-75	-75	35	35	95	95	55	55	75	75	0	0	-35	-35	75	75	-55	-55	0	0	35	35	0	0	35
32	50	50	0	50	50	100	0	100	0	100	0	100	0	-50	0	100	0	0	0	-100	0	0	0	0	0	100	0	100	0	100		-100	0	100	0	100	0	100	0	100	0	0	0	-100	0	0	0	-100	0
33	-70	-90	30	-50	-66	100	0	-50	0	-50	-50	33	-50	25	-33	-80	-66	-33	0	-75	50	80	-60	66	-33	-100	33	-33	-10	100	10	-60	50	-25	-10	-75	0	-33	50	80	-66	50	-33	-80	0	-50	-33	-100	33
34	64	-21	42	42	-65	27	26	-30	-31	30	-22	45	29	-12	-15	65	-17	47	33	-61	-32	49	-20	27	23	-48	-29	52	-18	72	10	-47	-11	15	-13	25	-17	16	24	-17	15	-32	11	-19	19	61	-11	23	-11
35	-70	-40	80	-60	-80	50	71	50	91	51	-54	60	-46	-46	-66	-66	-60	65	-46	-46	40	40	-51	-75	-60	-83	40	-30	-43	63	33	-65	66	72	47	-44	37	40	61	48	-42	22	-50	-54	-75	-76	-45	-44	-61
36	-55	75	75	-75	-55	75	55	-75	55	75	0	75	-15	0	15	0	-15	0	55	-75	-55	75	-15	0	-15	-75	55	75	-55	75	35	-55	35	0	-55	75	0	0	55	0	0	0	35	-75	35	0	55	0	55
37	0	-75	74	-76	-55	75	75	-74	75	-74	-75	75	-55	-75	0	0	0	0	74	0	55	76	-75	0	0	-75	75	0	-55	76	55	-75	55	-75	0	75	75	-75	75	0	55	-76	75	-75	0	0	-55	-75	55
38	35	56	-35	55	55	75	75	-75	55	76	75	94	-55	75	55	75	55	74	-57	-77	-57	74	-16	75	-56	-76	74	74	55	75	-58	75	75	75	56	75	75	76	75	75	74	76	0	0	-55	-74	-55	-75	-14
39	8	25	15	-18	-6	90	15	-75	65	-70	10	-10	-36	25	22	57	-49	55	46	-40	51	56	-47	22	-29	-63	15	36	-27	76	60	-63	17	77	-6	-29	19	70	45	-39	-50	26	25	-23	49	-38	-56	-69	62
40	-10	-8	5	6	17	17	5	5	-19	-16	-43	-50	-8	-10	7	18	-22	-40	10	-23	11	22	43	35	20	-14	28	30	25	28	19	19	32	31	-11	-12	17	18	20	13	-19	-18	-29	-36	-21	-15	-25	-34	-24
41	70	80	-15	-70	60	90	-50	-90	-50	-70	30	-38	5	-20	-20	-73	20	-100	-41	-70	5	29	44	86	-23	-91	17	64	-18	92	-16	-88	14	-38	13	-18	28	-20	-22	-60	47	85	-49	-100	-10	-47	-17	-65	-14
42	-55	75	55	-55	-75	55	75	-35	75	-35	35	75	-55	35	-15		-55	75	55	-55	35	-35	-55	55	-55	55	55	95	94	95	75	-55	75	75	-75	35	-55	55	76	55	-54	55	15	-35	35	75	-75	-76	-34
43	-60	50	25	-25	-50	75	100	-100	100	-100	15	50	-100	100	40	-75	-25	100	50	-75	15	-80	-60	40	20	-19	10	80	-40	100	30	-63	80	-75	-10	70	-59	55	100	-60	-12	50	80	-80	-20	-50	-50	-60	60
44	15	-25	15	-15	40	25	15	-40	25	5	-60	-40	10	60	-20	-50	-20	-40	20	-25	20	20	-50	-20	-60	-60	60	80	40	80	-30	-50	20	40	-33	33	66	33	66	40	-80	-40	-50	-75	-80	-80	-80	-80	33
45	54	78	58	81	-42	100	70	-36	21	73	24	72	52	-36	30	70	-52	67	-70	-97	-42	43	56	-47	34	-73	13	100	-43	81	-31	-86	-29	28	-37	71	70	74	-27	-73	-32	61	24	-52	-56	86	-39	-82	36
46	-53	-52	20	29	-53	54	-8	-52	84	85	-12	71	-67	27	-30	-52	-100	-100	44	-55	67	19	-47	30	-39	-54	68	-38	-74	12	51	14	73	71	1	1	46	47	85	-30	-81	-26	7	-36	69	-9	-41	-42	2
47	15	-75	15	-75	-55	74	55	-75	75	-75	-15	75	15	74	15	-76	-55	0	55	-55	35	-56	0	-55	75	-54	0	0	0	0	55	55	75	14	35	-35	-35	75	75	-35	55	-35	76	-35	55	-55	-55	-55	55
48	35	75	54	-54	75	0	55	-75	95	0	15	75	-75	-55	94	0	95	0	0	0	0	0	0	0	-95	-95	95	0	0	0	0	0	0	0	0	0	75	76	75	76	-75	0	35	14	55		55	75	-35
49	64	-33	64	33	-60	43	54	4	72	-73	58	-10	40	-10	-54	-61	-53	-67	-45	-79	-29	-72	24	54	-40	72	40	-60	-33	40	37	-70	75	-44	-35	36	44	49	26	-24	-26	59	-53	-55	38	-36	46	-3	-16
[truncated: 11 more columns]

## Sheet: Rank
Experience	Rank based on Experience	Manager of people	Final Rank
2 years to 5 years	2	1	3
< 2 years	1	1	2
2 years to 5 years	2	1	3
5 years to 10 years	3	1	4
< 2 years	1	1	2
< 2 years	1	0	1
2 years to 5 years	2	0	2
< 2 years	1	1	2
< 2 years	1	1	2
2 years to 5 years	2	1	3
2 years to 5 years	2	1	3
> 10 years	4	1	5
< 2 years	1	1	2
> 10 years	4	1	5
> 10 years	4	1	5
> 10 years	4	1	5
2 years to 5 years	2	1	3
> 10 years	4	1	5
> 10 years	4	1	5
5 years to 10 years	3	1	4
5 years to 10 years	3	1	4
2 years to 5 years	2	1	3
< 2 years	1	1	2
2 years to 5 years	2	1	3
> 10 years	4	1	5
> 10 years	4	1	5
< 2 years	1	1	2
> 10 years	4	1	5
2 years to 5 years	2	1	3
2 years to 5 years	2	0	2
< 2 years	1	1	2
2 years to 5 years	2	0	2
2 years to 5 years	2	1	3
< 2 years	1	1	2
2 years to 5 years	2	0	2
2 years to 5 years	2	1	3
< 2 years	1	1	2
2 years to 5 years	2	0	2
2 years to 5 years	2	1	3
< 2 years	1	1	2
2 years to 5 years	2	1	3
< 2 years	1	1	2
< 2 years	1	1	2
< 2 years	1	1	2
< 2 years	1	1	2
< 2 years	1	1	2
5 years to 10 years	2	1	3
< 2 years	1	1	2
5 years to 10 years	2	1	3
